# Supplementary material for: The microRNA-29/PGC1α regulatory axis is critical for metabolic control of cardiac function
Source: PLoS Biol. 2018 Oct 22;16(10):e2006247. doi: 10.1371/journal.pbio.2006247 (PMC6211751; doi:10.1371/journal.pbio.2006247)
Supplement: S2 Table — (XLSX) [file pbio.2006247.s021.xlsx]

## Sheet: Supplementary Table S2
Oligonucleotides used for qPCR.
Gene	Forward	Reverse
Fasn	gattcagggagtggatattg	cattcagaatcgtggcatag
Scd1	gtggggtaattatttgtgacc	tttttcccagacagtacaac
Acaca	ctgtatgagaaaggctatgtg	aacctgtctgaagaggttag
Pgc1α	tcctcttcaagatcctgtta	cacatacaagggagaattgc
Cpt1a	gggaggaatacatctacctg	gaagacgaataggtttgag
Acadvl	ctctctaatacccagtatgctc	cactctgggaaggtatttttc
Acadm	ccaatgatgtgtgcttactg	gttgataacatactcgtcacc
Pck1	aatatgacaactgttggctg	aatgctttctcaaagtcctc
G6pc	ttcaagtggattctgtttgg	agatagcaagagtagaagtgac
Fbp1	aagtactgatgagccttctg	gctcaccataatgaattctcc
Gck	tgtacgaaaagatcattggc	tcaggatgttaaggatctgc
Pfkl	aagagactgattttgagcac	ctcagaaacccttgtctatg
Pklr	gtgaagaagtttgatgagatcc	caagaaaaccttctctgctg
Cpt1b	actaactatgtgagtgactgg	tggcataatagttgctgttc
Glut1	aagtccaggaggatattcag	ctacagtgtggagataggag
Eln	ggcgtcttgctgatcctctt	accagcccctggataatagact
Actb	ctgaggagcaccctgtgct	gttgaaggtctcaaacatgatctg
Gapdh	aggtcggtgtgaacggatttg	tgtagaccatgtagttgaggtca
18S	ccatccaatcggtagtagcg	gtaacccgttgaaccccatt
mt-16s	ccgcaagggaaagatgaaagac	tcgtttggtttcggggtttc
Ucp2	ctacagatgtggtaaaggtccgc	gcaatggtcttgtaggcttcg
Oligonucleotides used for genotyping
miR-29a/b1 cluster	wild-type-specific Fw	cgttattgctgacgttggag
	mutation-specific Fw	tgtaaaacgacggccagtg
	common Rv	attggtttggccctttatcc
miR-29b2/c cluster	wild-type-specific Fw	gcatcagcatcagcctatca
	mutation-specific Fw	tgtaaaacgacggccagtg
	common Rv	agcaaattatttattaaagccaacg
PGC1α	wild-type-specific Fw	cttccatgtgtcactgtagtc
	wild-type-specific Rv	ggatgataggtatgcgttac
	mutation-specific Fw	tccagtaggcagagatttatgac
	mutation-specific Rv	gcaactgtctataattcgagttc
Eln	common Fw	taccaggcagcaattacgctttg
	wild-type-specific Rv	ttcgagcttggacaggaggtag
	mutation-specific Rv	cctgtgctctagtagctttacgg
