# Supplementary material for: The microRNA-29/PGC1α regulatory axis is critical for metabolic control of cardiac function
Source: PLoS Biol. 2018 Oct 22;16(10):e2006247. doi: 10.1371/journal.pbio.2006247 (PMC6211751; doi:10.1371/journal.pbio.2006247)
Supplement: S3 Table — (XLSX) [file pbio.2006247.s022.xlsx]

## Sheet: Supplementary Table S3
Table S3. Accession numbers and metadata of ENCODE data used in this work
Experiment_ID	Replicate	File_ID	File_format	Assay	Biosample_Term_ID	Biosample_Term_Name	Life_Stage	Age	Age_Units	Lab	Biosample_ID
ENCSR047EJT	1	ENCFF866KCV	bam	microRNA-seq	UBERON:0002370	thymus	postnatal	0	day	Ali Mortazavi, UCI	ENCBS079WTJ
ENCSR047EJT	2	ENCFF432YRT	bam	microRNA-seq	UBERON:0002370	thymus	postnatal	0	day	Ali Mortazavi, UCI	ENCBS898VIJ
ENCSR161PUT	1	ENCFF567XRN	bam	microRNA-seq	UBERON:0002048	lung	postnatal	0	day	Ali Mortazavi, UCI	ENCBS747AFS
ENCSR161PUT	2	ENCFF565DUM	bam	microRNA-seq	UBERON:0002048	lung	postnatal	0	day	Ali Mortazavi, UCI	ENCBS438DQO
ENCSR236BQO	1	ENCFF940QPH	bam	microRNA-seq	UBERON:0001049	neural tube	postnatal	0	day	Ali Mortazavi, UCI	ENCBS310ESD
ENCSR236BQO	2	ENCFF231YAV	bam	microRNA-seq	UBERON:0001049	neural tube	postnatal	0	day	Ali Mortazavi, UCI	ENCBS897LGY
ENCSR242CPC	1	ENCFF365ZDP	bam	microRNA-seq	UBERON:0001134	skeletal muscle tissue	postnatal	0	day	Ali Mortazavi, UCI	ENCBS186LJI
ENCSR242CPC	2	ENCFF383ERM	bam	microRNA-seq	UBERON:0001134	skeletal muscle tissue	postnatal	0	day	Ali Mortazavi, UCI	ENCBS098FMC
ENCSR246CIO	1	ENCFF845QVJ	bam	microRNA-seq	UBERON:0000948	heart	postnatal	0	day	Ali Mortazavi, UCI	ENCBS337KCK
ENCSR246CIO	2	ENCFF244JOF	bam	microRNA-seq	UBERON:0000948	heart	postnatal	0	day	Ali Mortazavi, UCI	ENCBS694SYF
ENCSR267CQC	1	ENCFF142YMC	bam	microRNA-seq	UBERON:0001890	forebrain	postnatal	0	day	Ali Mortazavi, UCI	ENCBS033OJJ
ENCSR267CQC	2	ENCFF310WIL	bam	microRNA-seq	UBERON:0001890	forebrain	postnatal	0	day	Ali Mortazavi, UCI	ENCBS804WMS
ENCSR308SIN	1	ENCFF593KBH	bam	microRNA-seq	UBERON:0002028	hindbrain	postnatal	0	day	Ali Mortazavi, UCI	ENCBS489BYD
ENCSR308SIN	2	ENCFF305EQV	bam	microRNA-seq	UBERON:0002028	hindbrain	postnatal	0	day	Ali Mortazavi, UCI	ENCBS901BYV
ENCSR353XMS	1	ENCFF922UQZ	bam	microRNA-seq	UBERON:0001891	midbrain	postnatal	0	day	Ali Mortazavi, UCI	ENCBS169PZD
ENCSR353XMS	2	ENCFF066FNP	bam	microRNA-seq	UBERON:0001891	midbrain	postnatal	0	day	Ali Mortazavi, UCI	ENCBS960FNV
ENCSR456CZD	1	ENCFF831JDE	bam	microRNA-seq	UBERON:0002107	liver	postnatal	0	day	Ali Mortazavi, UCI	ENCBS196YDO
ENCSR456CZD	2	ENCFF183JXQ	bam	microRNA-seq	UBERON:0002107	liver	postnatal	0	day	Ali Mortazavi, UCI	ENCBS270QZU
ENCSR484EVA	1	ENCFF286NNH	bam	microRNA-seq	UBERON:0002113	kidney	postnatal	0	day	Ali Mortazavi, UCI	ENCBS103FKB
ENCSR484EVA	2	ENCFF835BAH	bam	microRNA-seq	UBERON:0002113	kidney	postnatal	0	day	Ali Mortazavi, UCI	ENCBS540QNA
ENCSR538NTY	1	ENCFF094YAW	bam	microRNA-seq	UBERON:0000945	stomach	postnatal	0	day	Ali Mortazavi, UCI	ENCBS762UVC
ENCSR538NTY	2	ENCFF856KDG	bam	microRNA-seq	UBERON:0000945	stomach	postnatal	0	day	Ali Mortazavi, UCI	ENCBS796AGC
ENCSR683JZO	1	ENCFF866JDY	bam	microRNA-seq	UBERON:0001890	forebrain	postnatal	0	day	Ali Mortazavi, UCI	ENCBS033OJJ
ENCSR683JZO	2	ENCFF643UEU	bam	microRNA-seq	UBERON:0001890	forebrain	postnatal	0	day	Ali Mortazavi, UCI	ENCBS804WMS
ENCSR694SDO	1	ENCFF277PTX	bam	microRNA-seq	UBERON:0001255	urinary bladder	postnatal	0	day	Ali Mortazavi, UCI	ENCBS809DPZ
ENCSR694SDO	2	ENCFF159TTE	bam	microRNA-seq	UBERON:0001255	urinary bladder	postnatal	0	day	Ali Mortazavi, UCI	ENCBS437LDX
ENCSR832DUZ	1	ENCFF114CUK	bam	microRNA-seq	UBERON:0000160	intestine	postnatal	0	day	Ali Mortazavi, UCI	ENCBS182YRY
ENCSR832DUZ	2	ENCFF316IAR	bam	microRNA-seq	UBERON:0000160	intestine	postnatal	0	day	Ali Mortazavi, UCI	ENCBS623WQD
ENCSR834DKI	1	ENCFF560OIW	bam	microRNA-seq	UBERON:0000948	heart	postnatal	0	day	Ali Mortazavi, UCI	ENCBS066TRB
ENCSR834DKI	2	ENCFF869CWC	bam	microRNA-seq	UBERON:0000948	heart	postnatal	0	day	Ali Mortazavi, UCI	ENCBS569APS
ENCSR856ZFY	1	ENCFF516HYG	bam	microRNA-seq	UBERON:0002028	hindbrain	postnatal	0	day	Ali Mortazavi, UCI	ENCBS489BYD
ENCSR856ZFY	2	ENCFF770YXT	bam	microRNA-seq	UBERON:0002028	hindbrain	postnatal	0	day	Ali Mortazavi, UCI	ENCBS901BYV
ENCSR940JVJ	1	ENCFF429FYZ	bam	microRNA-seq	UBERON:0001134	skeletal muscle tissue	postnatal	0	day	Ali Mortazavi, UCI	ENCBS015TUQ
ENCSR940JVJ	2	ENCFF520KAZ	bam	microRNA-seq	UBERON:0001134	skeletal muscle tissue	postnatal	0	day	Ali Mortazavi, UCI	ENCBS482FSQ
ENCSR949VVK	1	ENCFF609JXH	bam	microRNA-seq	UBERON:0002369	adrenal gland	postnatal	0	day	Ali Mortazavi, UCI	ENCBS547NQN
ENCSR949VVK	2	ENCFF770JDS	bam	microRNA-seq	UBERON:0002369	adrenal gland	postnatal	0	day	Ali Mortazavi, UCI	ENCBS386FVC
ENCSR017JEG	1	ENCFF798MSP	tsv	RNA-seq	UBERON:0002028	hindbrain	postnatal	0	day	ENCODE Processing Pipeline	ENCBS489BYD
ENCSR017JEG	2	ENCFF861GUP	tsv	RNA-seq	UBERON:0002028	hindbrain	postnatal	0	day	ENCODE Processing Pipeline	ENCBS901BYV
ENCSR096STK	1	ENCFF875HIA	tsv	RNA-seq	UBERON:0002107	liver	postnatal	0	day	ENCODE Processing Pipeline	ENCBS196YDO
ENCSR096STK	2	ENCFF143HKK	tsv	RNA-seq	UBERON:0002107	liver	postnatal	0	day	ENCODE Processing Pipeline	ENCBS270QZU
ENCSR173PJN	1	ENCFF905HUL	tsv	RNA-seq	UBERON:0002113	kidney	postnatal	0	day	ENCODE Processing Pipeline	ENCBS103FKB
ENCSR173PJN	2	ENCFF783LVC	tsv	RNA-seq	UBERON:0002113	kidney	postnatal	0	day	ENCODE Processing Pipeline	ENCBS540QNA
ENCSR178GUS	1	ENCFF517XLT	tsv	RNA-seq	UBERON:0000945	stomach	postnatal	0	day	ENCODE Processing Pipeline	ENCBS762UVC
ENCSR178GUS	2	ENCFF434XNZ	tsv	RNA-seq	UBERON:0000945	stomach	postnatal	0	day	ENCODE Processing Pipeline	ENCBS796AGC
ENCSR331XCE	1	ENCFF485CJB	tsv	RNA-seq	UBERON:0000160	intestine	postnatal	0	day	ENCODE Processing Pipeline	ENCBS182YRY
ENCSR331XCE	2	ENCFF795XBQ	tsv	RNA-seq	UBERON:0000160	intestine	postnatal	0	day	ENCODE Processing Pipeline	ENCBS623WQD
ENCSR362AIZ	1	ENCFF918QNL	tsv	RNA-seq	UBERON:0001890	forebrain	postnatal	0	day	ENCODE Processing Pipeline	ENCBS033OJJ
ENCSR362AIZ	2	ENCFF895JXR	tsv	RNA-seq	UBERON:0001890	forebrain	postnatal	0	day	ENCODE Processing Pipeline	ENCBS804WMS
ENCSR438XCG	1	ENCFF356QFG	tsv	RNA-seq	UBERON:0002370	thymus	postnatal	0	day	ENCODE Processing Pipeline	ENCBS079WTJ
ENCSR438XCG	2	ENCFF319WZT	tsv	RNA-seq	UBERON:0002370	thymus	postnatal	0	day	ENCODE Processing Pipeline	ENCBS898VIJ
ENCSR526SEX	1	ENCFF817KPY	tsv	RNA-seq	UBERON:0000948	heart	postnatal	0	day	ENCODE Processing Pipeline	ENCBS337KCK
ENCSR526SEX	2	ENCFF155GNG	tsv	RNA-seq	UBERON:0000948	heart	postnatal	0	day	ENCODE Processing Pipeline	ENCBS694SYF
ENCSR579FCW	1	ENCFF600ZQX	tsv	RNA-seq	UBERON:0002106	spleen	postnatal	0	day	ENCODE Processing Pipeline	ENCBS173QYQ
ENCSR579FCW	2	ENCFF871WCS	tsv	RNA-seq	UBERON:0002106	spleen	postnatal	0	day	ENCODE Processing Pipeline	ENCBS051QLA
ENCSR667TOX	1	ENCFF402XKL	tsv	RNA-seq	UBERON:0001049	neural tube	postnatal	0	day	ENCODE Processing Pipeline	ENCBS310ESD
ENCSR667TOX	2	ENCFF918XYP	tsv	RNA-seq	UBERON:0001049	neural tube	postnatal	0	day	ENCODE Processing Pipeline	ENCBS897LGY
ENCSR719NAJ	1	ENCFF210MWH	tsv	RNA-seq	UBERON:0001891	midbrain	postnatal	0	day	ENCODE Processing Pipeline	ENCBS169PZD
ENCSR719NAJ	2	ENCFF793WMU	tsv	RNA-seq	UBERON:0001891	midbrain	postnatal	0	day	ENCODE Processing Pipeline	ENCBS960FNV
ENCSR739PEB	1	ENCFF465YOS	tsv	RNA-seq	UBERON:0002369	adrenal gland	postnatal	0	day	ENCODE Processing Pipeline	ENCBS547NQN
ENCSR739PEB	2	ENCFF516EUX	tsv	RNA-seq	UBERON:0002369	adrenal gland	postnatal	0	day	ENCODE Processing Pipeline	ENCBS386FVC
ENCSR772FQU	1	ENCFF385MJV	tsv	RNA-seq	UBERON:0001255	urinary bladder	postnatal	0	day	ENCODE Processing Pipeline	ENCBS809DPZ
ENCSR772FQU	2	ENCFF923YGS	tsv	RNA-seq	UBERON:0001255	urinary bladder	postnatal	0	day	ENCODE Processing Pipeline	ENCBS437LDX
ENCSR946HWC	1	ENCFF576YVC	tsv	RNA-seq	UBERON:0001134	skeletal muscle tissue	postnatal	0	day	ENCODE Processing Pipeline	ENCBS186LJI
ENCSR946HWC	2	ENCFF480GNL	tsv	RNA-seq	UBERON:0001134	skeletal muscle tissue	postnatal	0	day	ENCODE Processing Pipeline	ENCBS098FMC
ENCSR982MRY	1	ENCFF990GIB	tsv	RNA-seq	UBERON:0002048	lung	postnatal	0	day	ENCODE Processing Pipeline	ENCBS747AFS
ENCSR982MRY	2	ENCFF658LQM	tsv	RNA-seq	UBERON:0002048	lung	postnatal	0	day	ENCODE Processing Pipeline	ENCBS438DQO
