# Supplementary material for: The microRNA-29/PGC1α regulatory axis is critical for metabolic control of cardiac function
Source: PLoS Biol. 2018 Oct 22;16(10):e2006247. doi: 10.1371/journal.pbio.2006247 (PMC6211751; doi:10.1371/journal.pbio.2006247)
Supplement: S1 Data — (XLSX) [file pbio.2006247.s024.xlsx]

## Sheet: Figure 1b
Body weight (g) curves of wild-type (n=9) and miR-29a/b1-/- (n=7) male mice
ID	Gender	Genotype	Day of birth		Week 5	Week 7	Week 9	Week 11	Week 13	Week 15	Week 17	Week 19	Week 21	Week 23	Week 25	Week 27	Week 29	Week 31	Week 33	Week 35	Week 37	Week 39	Week 41	Week 43	Week 45	Week 47	Week 49
351	Male	WT	2012-03-20			21.74	22.27	24.65	26.4	27.05	28.83	28.58	29.73	31.32	31.7	31.61	32.41	34.02	33.48	32.99	32.05	33.95	34.05	34.97
352	Male	WT	2012-03-20			21.74	21.83	24	26.33	28.85	30.68	30.95	31.87	32.32	33.88	34.3	34.2	36.35	36.34	34.58	32.89	32.72	32.76	31.43	30.34	30.82	32.78
353	Male	WT	2012-03-20			22.21	23.27	24.9	26.34	26.22	28.72	28.49	29.37	29.25	31.02	31.53	32.24	32.92	32.74	31.95	32.01	34.14	35.45	34.55	35.49	38.21	38.8
354	Male	WT	2012-03-20			20.51	21.85	23.05	24.65	25.08	26.08	26.25	26.21	26.54	27.18	27	28.19	28.51	28.38	27.75	27.53	28.25	27.59	28.58	29.11	29.27	29.52
355	Male	WT	2012-03-20			21.08	21.55	23.29	24.72	25.53	27.3	27.58	27.94	29.31	29.94	30.06	32.16	33.31	32.2	32.13	31.52	32.2	32.72	32.32	33.11	34.39	34.19
356	Male	WT	2012-03-20			21.46	22.54	25.28	26.26	26.63	27.53	27.49	28.26	28.8	29.28	30.57	31.21	32.21	31.18	31.14	31.3	31.43	31.28	31.82	32.61	33.93	35.52
360	Male	WT	2012-03-27		19.94	21.01	22.29	23.42	23.9	24.53	25.35	25.63	26	26.95	26.97	27.3	27.69	27.71	27.39	27.33	29.73	30.21	29.98	29.87	31.41	31.7	31.32
363	Male	WT	2012-03-27		19.4	20.81	21.92	23.04	24.74	24.74	25.01	24.76	24.81	26.99	26.43	27.39	26.7	27.27	28.18	28.2	29.65	31.08	29.03	29.89
367	Male	WT	2012-03-28		17.93	18.62	19.76	21.03	22.35	22.17	23.87	23.86	24.73	25.94	25.39	25.3	25.82	26.85	26.14	26.02	28.2	29.4	29.1	29.42	29.63	31.1	30.62
359	Male	miR-29a/b1-/-	2012-03-27		18.5	19.03	19.62	21.5	23.53	23.04	23.08	22.93	22.8	24.52	23.13	22.02	23.23	22.02	21.43	18.22
361	Male	miR-29a/b1-/-	2012-03-27		16.42	17.45	19.03	20.49	23.42	22.97	24.1	23.64	24.28	25	24.64
362	Male	miR-29a/b1-/-	2012-03-27		15.2	17.09	18.92	20.95	21.4	22.24	22.03	22.67	22.6	23.53	23.87	22.88	23.51	23.07	22.49	22.18	23.13	23.83	24.29	23.62	23.87	24.46	22.85
369	Male	miR-29a/b1-/-	2012-03-28		15.57	17.48	19.1	21.6	22.73	23.9	23.8	24.09	24.42	24.8	24.01	22.39	22.85	22.04	22.42	21.53
379	Male	miR-29a/b1-/-	2012-03-29		18.07	20.59	23.81		26.53	26.16	26.82	26.96	27.12	27.26	26.82	27.55	26.18		25.47	24.39	23.69	23.57	23.36
380	Male	miR-29a/b1-/-	2012-03-29		18.04	20.43	23.35		25.9	26.34	26.9	26.82	26.34	26.82	26.72	26.48	27.19		26.96	25.66	24.42	26.07	25.55	23.73
381	Male	miR-29a/b1-/-	2012-03-29		17.2	18.41	22.12		25.22	26.08	26.72	27.13	26.85	27.09	27.38	26.88	27.44
			Mean	WT	19.09	21.02	21.92	23.6289	25.0767	25.6444	27.0411	27.0656	27.6578	28.6022	29.0878	29.4511	30.0689	31.0167	30.67	30.2322	30.5422	31.4867	31.3289	31.4278	31.6714	32.7743	33.25
				miR-29a/b1-/-	17	18.64	20.85	21.135	24.1043	24.39	24.7786	24.8914	24.9157	25.5743	25.2243	24.7	25.0667	22.3767	23.754	22.396	23.7467	24.49	24.4	23.675	23.87	24.46	22.85
			SEM	WT	0.600583	0.347898	0.318019	0.426824	0.464881	0.623801	0.721989	0.728139	0.807405	0.734442	0.936511	0.959109	0.996712	1.15702	1.11589	0.988419	0.617852	0.664233	0.869429	0.747012	0.84658	1.12916	1.2112
				miR-29a/b1-/-	0.491301	0.542828	0.819948	0.25815	0.696135	0.663558	0.760559	0.755927	0.709083	0.554436	0.64488	1.03076	0.858117	0.346715	1.04884	1.2819	0.373467	0.793557	0.634586	0.055	#DIV/0!	#DIV/0!	#DIV/0!
			N	WT	3	9	9	9	9	9	9	9	9	9	9	9	9	9	9	9	9	9	9	9	7	7	7
				miR-29a/b1-/-	7	7	7	4	7	7	7	7	7	7	7	6	6	3	5	5	3	3	3	2	1	1	1

## Sheet: Figure 1c
Body weight of 25-week-old wild-type (n=9) and miR-29a/b1-/- (n=7) male mice.
ID	Gender	Genotype	Day of birth	Weight
351	Male	WT	2012-03-20	31.7
352	Male	WT	2012-03-20	33.88
353	Male	WT	2012-03-20	31.02
354	Male	WT	2012-03-20	27.18
355	Male	WT	2012-03-20	29.94
356	Male	WT	2012-03-20	29.28
360	Male	WT	2012-03-27	26.97
363	Male	WT	2012-03-27	26.43
367	Male	WT	2012-03-28	25.39
359	Male	miR-29a/b1-/-	2012-03-27	23.13
361	Male	miR-29a/b1-/-	2012-03-27	24.64
362	Male	miR-29a/b1-/-	2012-03-27	23.87
369	Male	miR-29a/b1-/-	2012-03-28	24.01
379	Male	miR-29a/b1-/-	2012-03-29	26.82
380	Male	miR-29a/b1-/-	2012-03-29	26.72
381	Male	miR-29a/b1-/-	2012-03-29	27.38

## Sheet: Figure 1h
Kaplan-Meier survival plot of wild-type (n=27), miR-29a/b1-/- (n=10) and miR-29b2/c-/- (n=24) mice
ID	Gender	Genotype	Day of birth	Day of dead	Weeks	Median	N
380	Male	WT	2013-06-16	2015-11-27	127.714	123	11
396	Male	WT	2013-06-13	2015-11-06	125.143
398	Male	WT	2013-06-13	2015-09-04	116.143
399	Male	WT	2013-06-13	2015-11-20	127.143
415	Female	WT	2013-06-12	2016-01-22	136.286
418	Male	WT	2013-06-12	2015-10-02	120.286
419	Male	WT	2013-06-12	2015-10-23	123.286
421	Male	WT	2013-06-12	2016-04-15	148.286
425	Female	WT	2013-06-12	2015-08-28	115.286
427	Female	WT	2013-06-12	2015-02-13	87.2857
507	Male	WT	2013-11-29	2015-08-07	88
85	Male	miR-29a/b1-/-	2014-01-19	2014-11-14	42.7143	30.5	10
109	Female	miR-29a/b1-/-	2014-02-09	2014-09-26	32.7143
180	Male	miR-29a/b1-/-	2014-02-12	2014-09-19	31.2857
201	Female	miR-29a/b1-/-	2014-03-06	2014-08-08	22.1429
218	Male	miR-29a/b1-/-	2014-03-07	2014-08-08	22
247	Male	miR-29a/b1-/-	2014-03-26	2014-11-07	32.2857
250	Male	miR-29a/b1-/-	2014-03-26	2014-10-24	30.2857
279	Male	miR-29a/b1-/-	2014-03-30	2014-09-26	25.7143
289	Female	miR-29a/b1-/-	2014-03-30	2014-11-21	33.7143
294	Female	miR-29a/b1-/-	2014-03-30	2014-08-29	21.7143
382	Female	miR-29b2/c-/-	2013-06-16	2014-10-10	68.7143	101.5	20
384	Male	miR-29b2/c-/-	2013-06-06	2015-11-20	128.143
390	Male	miR-29b2/c-/-	2013-06-13	2015-10-23	123.143
391	Male	miR-29b2/c-/-	2013-06-13	2015-07-03	107.143
394	Female	miR-29b2/c-/-	2013-06-13	2015-02-06	86.1429
406	Male	miR-29b2/c-/-	2013-06-12	2015-01-23	84.2857
409	Male	miR-29b2/c-/-	2013-06-12	2015-12-11	130.286
411	Male	miR-29b2/c-/-	2013-06-12	2014-07-04	55.2857
416	Male	miR-29b2/c-/-	2013-06-12	2016-03-08	142.857
420	Male	miR-29b2/c-/-	2013-06-12	2015-09-18	118.286
423	Female	miR-29b2/c-/-	2013-06-12	2014-07-10	56.1429
424	Female	miR-29b2/c-/-	2013-06-12	2015-09-11	117.286
448	Female	miR-29b2/c-/-	2013-08-15	2014-07-10	47
465	Female	miR-29b2/c-/-	2013-08-19	2015-09-04	106.571
467	Female	miR-29b2/c-/-	2013-08-19	2015-03-20	82.5714
477	Female	miR-29b2/c-/-	2013-08-16	2015-07-17	100
484	Male	miR-29b2/c-/-	2013-08-10	2016-01-22	127.857
491	Male	miR-29b2/c-/-	2013-08-05	2015-01-30	77.5714
496	Male	miR-29b2/c-/-	2013-08-25	2015-08-14	102.714
498	Female	miR-29b2/c-/-	2013-08-25	2015-03-20	81.7143

## Sheet: Figure 2b
Body weight curves of wild-type (n=15) and double KO (n=3) mice
ID	Gender	Genotype		Day of birth	Week 1	Week 2	Week 3	Week 4
285	Male	WT	WT	2015-08-06	5.06	7.87	9.3	15.34
297	Male	WT	WT	2015-06-06	4.25	6.94	8.13	12.2
206	Female	WT	WT	2015-06-21	4.27	6.46	8.28	10.02
208	Female	WT	WT	2015-06-21	4.69	6.75	8.46	9.32
209	Female	WT	WT	2015-06-21	4.25	6.12	8.02	10.42
284	Female	WT	WT	2015-06-24	3.67	6.02	7.26	10.84
318	Male	WT	WT	2015-05-08	6.28	5.9	7.94	12.72
430	Female	WT	WT	10/19/2015	6.66	8.76	12.11	15.13
443	Male	WT	WT	2015-02-11	4.28	-	9.79	14.32
163	Male	WT	WT	11/21/2015	5.71	7.18	10.74	14.82
172	Female	WT	WT	11/19/2015	6.08	8.26	10.45	10.45
747	Male	WT	WT	11/17/2015	2.81	4.94	4.76	4.97
751	Female	WT	WT	11/17/2015	3.34	6.08	6.98	8.25
760	Female	WT	WT	11/25/2015	4.01	5.96	6.42	9.38
782	Female	WT	WT	2015-01-12	4.64	5.63	9.56	15.09
279	Male	miR-29a/b1-/-	miR-29b2/c-/-	6/24/2015	3.5	5.45	5.08
164	Female	miR-29a/b1-/-	miR-29b2/c-/-	11/21/2015	5.06	5.74	6	5.61
171	Male	miR-29a/b1-/-	miR-29b2/c-/-	11/19/2015	6.3	9.2	7.77	7.18
			Mean	WT	4.66667	6.63357	8.54667	11.5513
				Double KO	4.95333	6.79667	6.28333	6.395
			SEM	WT	0.285391	0.276848	0.478789	0.783975
				Double KO	0.810048	1.20458	0.789353	0.785
			N	WT	15	15	15	15
				Double KO	3	3	3	2

## Sheet: Figure 2c
Kaplan-Meier survival plot of wild-type (n=11) and double KO (n=19) mice
ID	Gender	Genotype		Day of birth	Day of dead	Days	Median	N
285	Male	WT	WT	2015-06-08	-	56	Undefined	11
297	Male	WT	WT	2015-06-06	-	56
206	Hembra	WT	WT	2015-06-21	-	56
208	Hembra	WT	WT	2015-06-21	-	56
209	Hembra	WT	WT	2015-06-21	-	56
284	Hembra	WT	WT	2015-06-24	-	56
318	Male	WT	WT	2015-08-05	-	56
430	Female	WT	WT	2015-10-19	-	56
443	Male	WT	WT	2015-11-02	-	56
163	Male	WT	WT	2015-11-21	-	56
172	Female	WT	WT	2015-11-19	-	56
								N
827	Female	miR-29a/b1-/-	miR-29b2/c-/-	2014-01-25	2014-02-14	20	23	19
77	Female	miR-29a/b1-/-	miR-29b2/c-/-	2015-01-25	2015-02-18	24
91	Female	miR-29a/b1-/-	miR-29b2/c-/-	2015-01-27	2015-02-18	22
98	Female	miR-29a/b1-/-	miR-29b2/c-/-	2015-01-27	2015-02-18	22
321	Female	miR-29a/b1-/-	miR-29b2/c-/-	2015-03-09	2015-03-31	22
374	Female	miR-29a/b1-/-	miR-29b2/c-/-	2015-03-18	2015-04-10	23
376	Male	miR-29a/b1-/-	miR-29b2/c-/-	2015-03-22	2015-04-13	22
218	Female	miR-29a/b1-/-	miR-29b2/c-/-	2015-03-28	2015-04-20	23
221	Female	miR-29a/b1-/-	miR-29b2/c-/-	2015-03-28	2015-04-20	23
224	Male	miR-29a/b1-/-	miR-29b2/c-/-	2015-04-10	2015-04-28	18
230	Female	miR-29a/b1-/-	miR-29b2/c-/-	2015-04-20	2015-05-12	22
416	Female	miR-29a/b1-/-	miR-29b2/c-/-	2015-05-03	2015-05-27	24
417	Female	miR-29a/b1-/-	miR-29b2/c-/-	2015-05-03	2015-05-27	24
433	Female	miR-29a/b1-/-	miR-29b2/c-/-	2015-05-01	2015-05-27	26
437	Male	miR-29a/b1-/-	miR-29b2/c-/-	2015-05-05	2015-05-27	22
264	Male	miR-29a/b1-/-	miR-29b2/c-/-	2015-05-16	2015-06-10	25
279	Male	miR-29a/b1-/-	miR-29b2/c-/-	2015-06-24	2015-07-21	27
164	Female	miR-29a/b1-/-	miR-29b2/c-/-	2015-11-21	2015-12-22	31
171	Male	miR-29a/b1-/-	miR-29b2/c-/-	2015-11-19	2015-12-18	29

## Sheet: Figure 2d
Fasting blood glucose level in wild-type (n=5), miR-29a/b1-/- (n=5) mice and miR-29b2/c-/- (n=6)
ID	Gender	Genotype	Day of Birth	Measurement	Age	Glycaemia	Mean	SEM	N
457	Male	WT	2012-07-17	2013-02-21	31.2857	154	141.8	5.62099	10
458	Male	WT	2012-07-17	2013-02-21	31.2857	160
482	Male	WT	2012-07-23	2013-02-21	30.4286	162
501	Male	WT	2012-07-30	2013-02-21	29.4286	151
566	Male	WT	2012-08-20	2013-02-21	26.4286	126
986	Male	WT	2016-04-22	2016-08-10	15.7143	115
987	Male	WT	2016-04-22	2016-08-10	15.7143	150
11	Male	WT	2016-05-25	2016-08-10	11	143
13	Male	WT	2016-05-25	2016-08-10	11	113
16	Male	WT	2016-05-25	2016-08-10	11	144
490	Male	miR-29a/b1-/-	2012-08-05	2013-02-21	28.5714	178	169.8	3.66606	5
491	Male	miR-29a/b1-/-	2012-08-05	2013-02-21	28.5714	172
506	Male	miR-29a/b1-/-	2012-07-30	2013-02-21	29.4286	171
510	Male	miR-29a/b1-/-	2012-07-31	2013-02-21	29.2857	156
513	Male	miR-29a/b1-/-	2012-07-31	2013-02-21	29.2857	172
959	Male	miR-29b2/c-/-	2016-02-28	2016-08-10	23.4286	98	110.333	6.93622	6
960	Male	miR-29b2/c-/-	2016-02-28	2016-08-10	23.4286	103
965	Male	miR-29b2/c-/-	2016-02-28	2016-08-10	23.4286	125
972	Male	miR-29b2/c-/-	2016-03-01	2016-08-10	23.1429	86
989	Male	miR-29b2/c-/-	2016-04-22	2016-08-10	15.7143	125
2	Male	miR-29b2/c-/-	2016-05-01	2016-08-10	14.4286	125

## Sheet: Figure 2e
Non-fasting blood glucose levels in wild-type (n=9) and double KO (n=12) mice
ID	Gender	Genotype		Age	Glycaemia	Mean	SEM	N
67	Male	WT	WT	22	215	210.222	6.37656	9
70	Male	WT	WT	22	183
87	Male	WT	WT	22	213
424	Male	WT	WT	22	213
81	Female	WT	WT	22	231
375	Female	WT	WT	22	201
220	Female	WT	WT	22	181
409	Female	WT	WT	22	237
272	Female	WT	WT	22	218
376	Male	miR-29a/b1-/-	miR-29b2/c-/-	22	117	161.25	9.24524	12
437	Male	miR-29a/b1-/-	miR-29b2/c-/-	22	140
264	Male	miR-29a/b1-/-	miR-29b2/c-/-	22	123
77	Female	miR-29a/b1-/-	miR-29b2/c-/-	22	219
98	Female	miR-29a/b1-/-	miR-29b2/c-/-	22	175
91	Female	miR-29a/b1-/-	miR-29b2/c-/-	22	141
321	Female	miR-29a/b1-/-	miR-29b2/c-/-	22	143
374	Female	miR-29a/b1-/-	miR-29b2/c-/-	22	126
218	Female	miR-29a/b1-/-	miR-29b2/c-/-	22	164
221	Female	miR-29a/b1-/-	miR-29b2/c-/-	22	140
230	Female	miR-29a/b1-/-	miR-29b2/c-/-	22	210
416	Female	miR-29a/b1-/-	miR-29b2/c-/-	22	237

## Sheet: Figure 2f
Percentage of collagen present in cardiac sections of wild-type (n=13), miR-29a/b1-/- (n=8), and miR-29b2/c-/- (n=5) mice
ID	Genotype	Collagen area	Tissue area	Collagen area (%)	Mean	SEM	N
251	WT	2982	698005	0.427218	0.873893	0.322139	14
276	WT	4671	573844	0.813984
278	WT	1574	738299	0.213193
294	WT	2000	650122	0.307635
297	WT	27659	584051	4.73572	Outlier
304	WT	10757	551731	1.94968	Outlier
321	WT	3451	692541	0.49831
320	WT	5695	598204	0.952016
763	WT	5613	906723	0.619042
549	WT	1600	770896	0.207551
550	WT	5043	651212	0.774402
551	WT	1565	592522	0.264125
552	WT	2134	771467	0.276616
553	WT	1277	654850	0.195006
275	miR-29a/b1-/-	5728	745625	0.768215	3.21527	1.08633	8
287	miR-29a/b1-/-	1010	757848	0.133272
291	miR-29a/b1-/-	50886	681950	7.46184
317	miR-29a/b1-/-	20397	563716	3.61831
372	miR-29a/b1-/-	12858	660586	1.94645
534	miR-29a/b1-/-	5312	686388	0.773906
552	miR-29a/b1-/-	43065	526201	8.18413
318	miR-29a/b1-/-	14748	520023	2.83603
799	miR-29b2/c-/-	451	695660	0.0648305	0.122209	0.0322114	5
804	miR-29b2/c-/-	1149	645883	0.177896
806	miR-29b2/c-/-	1036	765708	0.1353
808	miR-29b2/c-/-	1422	709088	0.200539
809	miR-29b2/c-/-	243	748133	0.0324809

## Sheet: Figure 2g
Percentage of collagen present cardiac sections of wild-type (n=4) and double KO (n=10) mice
ID	Genotype		Collagen area	Tissue area	Collagen area (%)	Mean	SEM	N
70	WT	WT	1833	711746	0.257536	0.544576	0.196606	4
87	WT	WT	4609	489260	0.942035
67	WT	WT	4482	547218	0.819052
81	WT	WT	934	584910	0.159683
218	miR-29a/b1-/-	miR-29b2/c-/-	2879	525398	0.547966	1.92318	0.437272	10
321	miR-29a/b1-/-	miR-29b2/c-/-	2388	588744	0.405609
374	miR-29a/b1-/-	miR-29b2/c-/-	7861	545424	1.44126
376	miR-29a/b1-/-	miR-29b2/c-/-	13858	345146	4.01511
67	miR-29a/b1-/-	miR-29b2/c-/-	4842	580739	0.833765
98	miR-29a/b1-/-	miR-29b2/c-/-	4494	549260	0.818192
221	miR-29a/b1-/-	miR-29b2/c-/-	9783	331552	2.95067
376	miR-29a/b1-/-	miR-29b2/c-/-	13756	334763	4.10918
77	miR-29a/b1-/-	miR-29b2/c-/-	9554	413770	2.30901
91	miR-29a/b1-/-	miR-29b2/c-/-	7654	424982	1.80102

## Sheet: Figure 3a
Number of fibrotic lesions in 3-month-old wild-type (n= 11) and miR-29a/b1-/- (n=9) mice
ID	Genotype	Fibrotic lesions	Mean	SEM	N
526	WT	4	5.72727	0.57352	11
527	WT	6
556	WT	9
600	WT	7
603	WT	5
605	WT	4
611	WT	6
612	WT	4
614	WT	3
615	WT	7
628	WT	8
525	miR-29a/b1-/-	3	4.44444	0.555556	9
549	miR-29a/b1-/-	6
564	miR-29a/b1-/-	5
565	miR-29a/b1-/-	3
566	miR-29a/b1-/-	2
571	miR-29a/b1-/-	4
594	miR-29a/b1-/-	4
613	miR-29a/b1-/-	7
618	miR-29a/b1-/-	6

[truncated: 50 more sheets: Figure 3b, Figure 3c, Figure 3e, Figure 4a, Figure 4b, Figure 4c, Figure 4d, Figura 4f, Figure 5a, Figure 5b, Figure 5c, Figure 5e, Figure 5g, Figure 5h, Figure 5j, Figure 6a, Figure 6b, Figure 6c, Figure 6d, Figure 6e …]
